# Supplementary material for: Frequent loss of lineages and deficient duplications accounted for low copy number of disease resistance genes in Cucurbitaceae
Source: BMC Genomics. 2013 May 17;14:335. doi: 10.1186/1471-2164-14-335 (PMC3679737; doi:10.1186/1471-2164-14-335)
Supplement: Additional file 5 — Annotation summary for R-genes from melon cucumber Gy14. [file 1471-2164-14-335-S5.xlsx]

## Sheet: Melon
Gene ID	Annotated exon number	T/F	re-annotated exon number	exon structure	partial/full length	mutant type
MELO3C004320	2	F	1	1	partial
MELO3C004324	1	T	1	1	partial
MELO3C005508	1	T	1		partial
MELO3C006780	1	T	1		full length
MELO3C008573	1	T	1		partial
MELO3C008693	3	T	3		full length
MELO3C009693	1	T	1		partial
MELO3C009695	1	T	1		partial
MELO3C009806	1	T	1	1	full length
MELO3C015354	2	F	1	1	full length
MELO3C017692	1	F	1		partial
MELO3C017700	1	T	1		full length
MELO3C017703	1	T	1		full length
MELO3C021831	3	F	1		pseudo gene	frame shift
MELO3C023566	4	F	1	1	pseudo gene	frame shift
MELO3C023568	2	F	1	1	partial	3' missing
MELO3C023575	3	F	1	1	pseudo gene	frame shift
MELO3C023579	1	T	1	1	full length
MELO3C024717	2	F	1		partial
MELO3C024725	2	F	1		pseudo gene	frame shift
MELO3C027066	1	T	1	1	full length
MELO3C004291	4	F	3		partial	frame shift
MELO3C004303	3	F	3	2 to 4	partial
MELO3C004313	4	F	3	2 to 4	partial	frame shift
MELO3C004317	2	F	1		partial
MELO3C009694	1	T	1		partial
MELO3C015353	2	F	1	1	Partial	5' missing
MELO3C022148	5	F	3	2 to 4	partial	stop codon
MELO3C023577	2	F	1		partial
MELO3C025516	4	T	4	1 to 4	full length
MELO3C027385	1	T	1		partial
MELO3C004354	6	T	6		partial
MELO3C007539	5	T	5	1 to 5	full length
MELO3C016725	5	F	4	1 to 4	full length
MELO3C002877	5	F	4	1 to 4	pseudo gene	frame shift
MELO3C004259	6	T	6	1 to 6	full length
MELO3C004262	6	T	6	1 to 6	full length
MELO3C004266	4	F	3	1 to 3	partial	frame shift
MELO3C004288	6	F	5	1 to 5	partial	stop codon
MELO3C004289	4	T	4	1-4,5	pseudo gene	stop codon
MELO3C004292	5	T	5	1 to 5	full length
MELO3C004294	5	T	5	1 to 5	full length?
MELO3C004301	6	T	6	1 to 6	full length
MELO3C004309	4	T	4	1 to 4	partial	frame shift
MELO3C004311	7	F	4	1to 4	full length
MELO3C008730	4	T	4	1 to 4	full length
MELO3C009850	4	T	4	1 to 4	full length?
MELO3C010346	4	T	4	1 to 4	full length
MELO3C021852	4	T	4	1 to 4	full length
MELO3C022143	4	T	4	1 to 4	full length
MELO3C022144	7	F	4	1 to 4	full length
MELO3C022146	7	F	4	1 to 4	full length
MELO3C022152	2	T	2	1 to 2	partial
MELO3C022154	4	T	4	1 to 4	full length
MELO3C022157	4	T	4		partial
MELO3C022145	7	F	4	1 to 4	full length
MELO3C004258	4	T	4		partial
MELO3C004260	2	T	2	1 to 2	partial
MELO3C004290	2	T	2	1 to 2	partial
MELO3C004312	2	T	2	1 to 2	partial
MELO3C002574	2	T	2		partial
MELO3C004295	2	T	2		partial
MELO3C004304	3	F	1		partial
MELO3C016529	2	T	2		partial
MELO3C025517	1	T	1		partial
MELO3C027424	1	T	1		partial
MELO3C000252	1	T	1		pseudo gene
MELO3C004319	1	T	1		partial
MELO3C022149	2	F	3		pseudo gene
MELO3C022580	1	T	1		partial
MELO3C000062		T			partial
MELO3C004321	3	F	1		partial
MELO3C004323	2	F	1		partial
MELO3C017701	1	T	1		partial
MELO3C025519	2	F	1		pseudo gene	frame shift
MELO3C023576	1	T	1		partial
MELO3C023578	2	F	1		partial
MELO3C023580	1	T	1		partial
MELO3C024732	1	T	1		partial
MELO3C024743	2	F	1		partial
MELO3C027140	2	T	1		partial
Additional
MELO3C005506	1	T	1		partial

## Sheet: Cucumber Gy14
Gene ID	Annotated exon number	T/F	re-annotated exon number	exon structure	partial/full length	mutant type
Cucsa.089350	4	F	4	2 to 4	partial	lack of TIR and frame shift
Cucsa.091460	4	F	6	1 to 4	partial	frame shift
Cucsa.091470	7	F	6	1 to 6	full length
Cucsa.091680	5	F	4	2 to 5	partial	lack of TIR and frame shift
Cucsa.091690	4	F	5		pseudo gene	lack of TIR and frame shift
Cucsa.091710	6	F	6		pseudo gene	lack of TIR and frame shift
Cucsa.091780	4	F	5		partial	lack part of TIR
Cucsa.091820	6	T	6	1 to 6	full length	some part of exon was deleted
Cucsa.091840	6	F			pseudo gene	intron 3 missing
Cucsa.178450	5	T	5		full length
Cucsa.249360	5	F	4		pseudo gene	frame shift
Cucsa.275630	7	F	6	1 to 5	full length	one more intron in TIR
Cucsa.292710	4	T	4	2 to 5	partial	lack of TIR
Cucsa.155730	4	T	3	2 to 4	partial	lack of TIR
Cucsa.237390	4	T	4
Cucsa.338650	5	T	5		full length
Cucsa.338660	2	T	2	1 to 2	partial
Cucsa.237410	3	T	3		partial
Cucsa.237440	3	T	3		partial
Cucsa.237560	4	T	4		full length
Cucsa.237520	4	F	3	2 to 4	partial	lack of TIR
Cucsa.237530	1	T	1		partial
Cucsa.237540	5	F	4	1 to 4	full length
Cucsa.338190	1	T	1		full length
Cucsa.337180	2	F	1		full length
Cucsa.337190	2	F	1		full length
Cucsa.128030	2	F	1		full length
Cucsa.128100	2	F	1		full length
Cucsa.128110	3	F	1		full length
Cucsa.128130	2	F	1		full length
Cucsa.128140	2	F	1		full length
Cucsa.163670	3	F	1		full length
Cucsa.178620	4	F	1		full length
Cucsa.328080	2	F	1		full length
Cucsa.017460	3	F	1		pseudo gene	frame shift
Cucsa.094560	3	F	1		full length
Cucsa.094580	4	F			pseudo gene	frame shift
Cucsa.094650	3	F	1		full length
Cucsa.094660	2	F	1		full length
Cucsa.094670	3	F	1		full length
Cucsa.132370	8	F			pseudo gene	frame shift
Cucsa.248810	3	F	1		full length
Cucsa.251930	2	F	1		full length
Cucsa.277260	2	F	1		full length
Cucsa.318890	3	F	1		full length
Cucsa.338110	1	T	1		full length
Cucsa.102240	5	T	5		full length
Cucsa.133510	5	T	5		full length
Cucsa.123410	5	F	4		full length
Cucsa.237070	4	F			pseudo gene	frame shift
Cucsa.178360	3	T	3		partial	Exon-4 missing
Cucsa.326910	7	F			pseudo gene	frame shift
Cucsa.017490	2	T	2		pseudo gene	frame shift
Cucsa.239860	5	F	3		full length
Cucsa.088220	3	T	3		partial	lack of start codon
Cucsa.091880	7	F	4		full length
Cucsa.189390	2	F	1		partial	only have exon-1
Additional
Cucsa.017450.					pseudo gene
Cucsa.041670					full length
Cucsa.091460					pseudo gene
Cucsa.091530					partial
Cucsa.133510					pseudo gene
Cucsa.237500					pseudo gene
Cucsa.337200					partial
Cucsa.128020					partial
Cucsa.237470					partial
Cucsa.237480					full length
NBS_scaffold00894_2639023_2640408_2kFLseq					partial
NBS_scaffold01037_342640_345492_2kFLseq					partial
NBS_scaffold01037_946157_948813_2kFLseq					partial
NBS_scaffold02023_358423_362135_2kFLseq					partial
